# Supplementary material for: The Usefulness of Virtual Reality in Symptom Management during Chemotherapy in Lung Cancer Patients: A Quasi-Experimental Study
Source: J Clin Med. 2024 Jul 26;13(15):4374. doi: 10.3390/jcm13154374 (PMC11312944; doi:10.3390/jcm13154374)
Supplement: Supplementary file 1 [file jcm-13-04374-s001.zip]

Archive with 1 entries (1 files):
- jcm-3096983-supplementary.pdf
